# Supplementary material for: Evaluation of the Metabolite Profile of Fish Oil Omega-3 Fatty Acids (n-3 FAs) in Micellar and Enteric-Coated Forms—A Randomized, Cross-Over Human Study
Source: Metabolites. 2024 May 7;14(5):265. doi: 10.3390/metabo14050265 (PMC11123365; doi:10.3390/metabo14050265)
Supplement: Supplementary file 1 [file metabolites-14-00265-s001.zip]

Archive with 1 entries (1 files):
- metabolites-2997737-supplementary.pdf
